# Supplementary material for: Antitumor Effects of Poplar Propolis on DLBCL SU-DHL-2 Cells
Source: Foods. 2023 Jan 7;12(2):283. doi: 10.3390/foods12020283 (PMC9857396; doi:10.3390/foods12020283)
Supplement: Supplementary file 1 [file foods-12-00283-s001.zip]

Archive with 1 entries (1 files):
- foods-2075618-supplementary.pdf
